# Supplementary material for: Win and Loss Responses in the Monetary Incentive Delay Task Mediate the Link between Depression and Problem Drinking
Source: Brain Sci. 2022 Dec 9;12(12):1689. doi: 10.3390/brainsci12121689 (PMC9775947; doi:10.3390/brainsci12121689)
Supplement: Supplementary file 1 [file brainsci-12-01689-s001.zip]

Archive with 1 entries (1 files):
- brainsci-2082478-supplementary.pdf
